# Supplementary material for: Non-invasive assessment of cerebral oxygenation: A comparison of retinal and transcranial oximetry
Source: PLoS One. 2018 Jan 5;13(1):e0190612. doi: 10.1371/journal.pone.0190612 (PMC5755852; doi:10.1371/journal.pone.0190612)
Supplement: S1 File — Individual data points for all subjects. (CSV) [file pone.0190612.s001.csv]

	ID	Age	Sex	Pulse	HeartRate	SBP	DBP	SaO2.retinal	SvO2.retinal	SO2.transcranial	Estimated.SO2.transcranial	Diameter_arterial	Diamater_venous
1	1	27.3073237508556	1	96	81	140	76	94.28949	56.70994	72.984375	67.983805	99	152
2	2	26.3874058863792	1	98	36	131	63	96.15974	60.051285	69.0869565217391	70.8838215	119.75	144
3	3	27.2279260780287	0	99	78	119.5	80.5	96.18983	63.015012	67.2935779816514	72.9674574	107.333333333333	138.2
4	4	24.1122518822724	1	96.75	72	142.5	77.5	95.815805	59.803702	74.1142857142857	70.6073329	110.5	143.8
5	5	25.8124572210815	1	99	75	149.5	91	97.75017	68.4558371428571	80.0869565217391	77.244137	111.6	115.714285714286
6	6	28.8870636550308	0	97.5	76	129.5	85.5	96.966558	62.8998228571429	72.3653846153846	73.1198434	129.2	139.857142857143
7	7	27.2717316906229	0	97.5	76.5	125	85	92.515408	58.6438825	70.8161764705882	68.80534015	102	148.5
8	8	27.958932238193	0	99	90	128.5	81	95.909784	64.7004375	71.1359223300971	74.06324145	129.8	124.5
9	9	26.611909650924	0	97	77.5	121.5	76	95.6335325	59.95076	70.0263157894737	70.65559175	114	166.333333333333
10	10	32.7337440109514	0	98.5	68	124	83	95.40693	60.6320214285714	77.5785123966942	71.064494	103.571428571429	121.142857142857
11	11	23.6084873374401	0	99	83	109	67	95.94067	64.5913966666667	67.8571428571429	73.9961786666667	88.2857142857143	154
12	12	25.4674880219028	0	97	81	131	75.5	97.223612	62.6712533333333	72.0098039215686	73.0369609333333	101	146
13	13	24.5530458590007	0	99	71	123	81.5	92.258706	60.32136	71.3793103448276	69.9025638	108.4	141.5
14	14	24.3477070499658	0	97.5	76	119.5	84	96.650398	63.949238	78.0185185185185	73.759586	105	130
15	15	25.9137577002053	1	99	60	112	68	94.007584	54.411756	70.0612244897959	66.2905044	107.8	138.4
16	16	24.0054757015743	0	97.5	82.5	127.5	86.5	99.161146	65.7915416666667	76.8333333333333	75.8024229666667	109.6	137.5
17	17	23.8001368925394	0	100	57	109.5	70	96.290136	56.8041775	69.2542372881356	68.64996505	112.8	139
18	18	25.3497604380561	0	100	88	121.5	95	94.0118766666667	59.3365575	72.9032258064516	69.73915325	98	167.75
19	19	26.3134839151266	0	98	56	121.5	77.5	90.33729	56.3048566666667	68.0691823899371	66.5145866666667	129.333333333333	152
20	20	27.2388774811773	0	98.5	59	134.5	80.5	92.732274	63.7283742857143	71.0348837209302	72.4295442	117.2	126.857142857143
21	21	29.2101300479124	0	98	69.5	132	86.5	96.110548	70.1282166666667	73.3490566037736	77.9229160666667	114.8	132.666666666667
