# Supplementary material for: Non-invasive assessment of cerebral oxygenation: A comparison of retinal and transcranial oximetry
Source: PLoS One. 2018 Jan 5;13(1):e0190612. doi: 10.1371/journal.pone.0190612 (PMC5755852; doi:10.1371/journal.pone.0190612)
Supplement: S2 File — R script for all analyses and figures included in the paper. (R) [file pone.0190612.s002.R]

# Reading the data
# One needs to choose data.csv which is provided.
data_ret_trans=read.table(file.choose(),sep=',',header = TRUE)[,-1]

# Computing MAP and adding it to the dataset:
MAP=(1/3)*data_ret_trans$SBP + (2/3)* data_ret_trans$DBP
SaO2_est=0.3*data_ret_trans$SaO2.retinal + 0.7*data_ret_trans$SvO2.retinal
data_ret_trans$Estimated.SO2.transcranial=SaO2_est
data_ret_trans=data.frame(data_ret_trans,MAP)
# Descriptive statistics as in Table 1 for continuous variables
cont.var.idx=c(2:14)[-2]
cont.summary=matrix(0,length(cont.var.idx),4)
for (i in 1:length(cont.var.idx)){
  cont.summary[i,]=c(mean(data_ret_trans[,cont.var.idx[i]]),
                     sd(data_ret_trans[,cont.var.idx[i]]),
                     max(data_ret_trans[,cont.var.idx[i]]),
                       min(data_ret_trans[,cont.var.idx[i]]))
}
cont.var.summary=data.frame(names(data_ret_trans)[cont.var.idx],cont.summary)
names(cont.var.summary)=c('Variable','Mean','Std','Min','Max')
library(xlsx)
write.xlsx(cont.var.summary,'c:\\GOOD\\Karel\\cont_var_summary.xlsx')

# Shapiro-Wilk test of normality on continuous variables
sw.pvalue=rep(0,length(cont.var.idx))

for (i in 1:length(cont.var.idx)){
  sw.pvalue[i]=shapiro.test(data_ret_trans[,cont.var.idx[i]])$p.value
}
sw.pvalue=data.frame(names(data_ret_trans)[cont.var.idx],sw.pvalue)
names(sw.pvalue)=c('Variable','Shapiro-Wilk p-value')
write.xlsx(sw.pvalue,'c:\\GOOD\\Karel\\cont_var_Shapiro_pvalue.xlsx')


# Descriptive statistics as in Table 1 for discrete variable
summary.dis.var=table(data_ret_trans$Sex)
names(summary.dis.var)=c('Female','Male')
write.xlsx(summary.dis.var,'c:\\GOOD\\Karel\\discrete_var_summary.xlsx')


# Computing the correlation of "SO2.transcranial" with all the other continuous variables
# This would produce the information in Table 2
cont.var.idx_cor=cont.var.idx[-8]
cor.est=matrix(0,length(cont.var.idx_cor),4)
for (i in 1:length(cont.var.idx_cor)){
  cor.tmp=cor.test(data_ret_trans[,cont.var.idx[8]],data_ret_trans[,cont.var.idx_cor[i]])
  cor.est[i,]=c(cor.tmp$estimate,cor.tmp$conf.int,cor.tmp$p.value)
}
cor.est=data.frame(names(data_ret_trans)[cont.var.idx_cor],cor.est)
names(cor.est)=c('Variable','Correlation Coefficient','Lower CI','Upper CI','p-value')
write.xlsx(cor.est,'c:\\GOOD\\Karel\\cor_est.xlsx')


# Computing correlations between arterial, venous and mixed saturations
cor1=cor.test(data_ret_trans$SaO2.retinal,data_ret_trans$Pulse)
# computing: Estimated SvO2_transcranial = (SO2.transcranial - 0.3 * Pulse) / 0.7
Estimated_SvO2_transcranial= (data_ret_trans$SO2.transcranial - 0.3*data_ret_trans$Pulse)/0.7
cor2=cor.test(data_ret_trans$SvO2.retinal,Estimated_SvO2_transcranial)
cor3=cor.test(data_ret_trans$Estimated.SO2.transcranial,data_ret_trans$SO2.transcranial)
# making output data frame
col1=c('Arterial','Venous','Mixed')
col2=c('SaO2_retinal','SvO2_retinal','Estimated SO2_transcranial')
col3=c('SO2_pulse','Estimated SVO2_transcranial','Measured SO2_transcranial')
col4=c(cor1$estimate,cor2$estimate,cor3$estimate)
col5=c(cor1$p.value,cor2$p.value,cor3$p.value)
revised.cor=data.frame(col1,col2,col3,col4,col5)
names(revised.cor)=c('','Retinal','Non-retinal','Cor-coef','p-value')
# computing descriptives for Estimated_SvO2_transcranial
desc.Estimated_SvO2_transcranial=c(summary(Estimated_SvO2_transcranial),sd(Estimated_SvO2_transcranial))
names(desc.Estimated_SvO2_transcranial)[7]='SD'

# Making Bland-Altman plot to compare the true and estimated SO2.transcranial
# first we need to load the R package for this task
require(BlandAltmanLeh)
ba.stats= bland.altman.stats(data_ret_trans$SO2.transcranial,data_ret_trans$Estimated.SO2.transcranial)
plot(ba.stats$means,ba.stats$diffs,ylim=c(ba.stats$lines[1]-0.2,ba.stats$lines[3]+0.2),xlab='Mean',
     ylab='Difference',pch=19)
abline(h=ba.stats$lines[2],lty=1,lwd=1.5)
abline(h=ba.stats$lines[1],lty=2,lwd=1.5)
abline(h=ba.stats$lines[3],lty=3,lwd=1.5)

# Computing Lin's concordance correlation coefficient (CCC)
# There are various packages in R to compute CCC, we use epiR
# First load epiR package
require(epiR)
# now compute the ccc
ccc.est=epi.ccc(data_ret_trans$SO2.transcranial,data_ret_trans$Estimated.SO2.transcranial)
# now obtain ccc and its confidence interval
ccc.estimate=ccc.est$rho.c
names(ccc.estimate)=c('Estimate','Lower CI','Upper CI')
write.xlsx(ccc.estimate,'c:\\GOOD\\Karel\\ccc_estimate.xlsx')

# obtain location shift, scale shift, also C.b which is a bias correction factor
# that measures how far the best-fit line deviates from a line at 45 degrees.
# No deviation from the 45 degree line occurs when C.b = 1. See Lin (1989, page 258).
ccc.stats=c(ccc.est$l.shift,ccc.est$s.shift,ccc.est$C.b)
names(ccc.stats)=c('Locatiobn shift','Scale shift','C.b bias correction')
write.xlsx(ccc.stats,'c:\\GOOD\\Karel\\ccc_stats.xlsx')

# Now we can make a plot to see which weight for SaO2.retinal
# would maximize the CCC, obviously the weight for SvO2.retinal is one minus
# the weight for SaO2.retinal
w_SaO2=seq(0,1,0.001)
ccc.out=matrix(0,length(w_SaO2),3)
for (i in 1:length(w_SaO2)){
  ccc.out[i,]=unlist(epi.ccc(data_ret_trans$SO2.transcranial,w_SaO2[i]*data_ret_trans$SaO2.retinal +
                               (1-w_SaO2[i])*data_ret_trans$SvO2.retinal)$rho.c)
}
plot(w_SaO2,ccc.out[,1],ylim=c(min(ccc.out),max(ccc.out)),xlab=expression(paste("Weight of ",SaO[2],"-retinal")),ylab='CCC')
lines(w_SaO2,ccc.out[,2],lty=2)
lines(w_SaO2,ccc.out[,3],lty=2)
abline(v=w_SaO2[which(ccc.out[,1]==max(ccc.out[,1]))]
       ,lty=3,col=2)
text(0.317,-0,'0.317')
# Now computing the confidence interval of the average difference (bias) between
# true and estimated SO2.transcranial
t_test_out=t.test(data_ret_trans$SO2.transcranial,data_ret_trans$Estimated.SO2.transcranial,paired=TRUE)
bias.est=c(t_test_out$estimate,t_test_out$conf.int,t_test_out$p.value)
names(bias.est)=c('Mean of bias','Lower CI','Upper CI','p-value')
# Now we compute the tolerance interval for this bias
# We need to load the tolerance library to compute this
require(tolerance)
diff.tol=diffnormtol.int(data_ret_trans$SO2.transcranial,data_ret_trans$Estimated.SO2.transcranial)
# now combining the estimated bias, its CI and TI in one vector:
bias.stats=unlist(c(bias.est,diff.tol[4:5]))
names(bias.stats)[5:6]=c('Lower TI','Upper TI')
write.xlsx(bias.stats,'c:\\GOOD\\Karel\\bias_stats.xlsx')

# Computing individual level coefficients
w_SaO2_comp=(data_ret_trans$SO2.transcranial-(data_ret_trans$SvO2.retinal))/
  (data_ret_trans$SaO2.retinal-data_ret_trans$SvO2.retinal)
plot(w_SaO2_comp,xlab='Participant index',
     ylab=expression(paste("Weight of ",SaO[2],"-retinal")))
     
abline(h=mean(w_SaO2_comp),lty=1,col=2,lwd=2)
for (i in 1:length(w_SaO2_comp)){
  segments(i,w_SaO2_comp[i],i,mean(w_SaO2_comp),lty=4,col=2)
}
